# Supplementary material for: Quality of Tenebrio molitor Powders: Effects of Four Processes on Microbiological Quality and Physicochemical Factors
Source: Foods. 2023 Jan 28;12(3):572. doi: 10.3390/foods12030572 (PMC9914264; doi:10.3390/foods12030572)
Supplement: Supplementary file 1 [file foods-12-00572-s001.zip]

Archive with 1 entries (1 files):
- foods-2133326-supplementary.pdf
